# Supplementary material for: Identification of Arvicola terrestris scherman Sperm Antigens for Immune Contraceptive Purposes
Source: Int J Mol Sci. 2021 Sep 15;22(18):9965. doi: 10.3390/ijms22189965 (PMC8465135; doi:10.3390/ijms22189965)
Supplement: Supplementary file 1 [file ijms-22-09965-s001.zip]

Archive with 1 entries (1 files):
- ijms-1368787-supplementary.pdf
